# Supplementary material for: The Biodiversity of the Genus Dictyota: Phytochemical and Pharmacological Natural Products Prospectives
Source: Molecules. 2022 Jan 20;27(3):672. doi: 10.3390/molecules27030672 (PMC8838102; doi:10.3390/molecules27030672)
Supplement: Supplementary file 1 [file molecules-27-00672-s001.zip]

Archive with 1 entries (1 files):
- molecules-1541480-supplementary.pdf
